# Supplementary material for: Fitness translocation: improving variant effect prediction with biologically-grounded data augmentation
Source: Bioinformatics. 2026 Jun 20;42(7):btag415. doi: 10.1093/bioinformatics/btag415 (PMC13360282; doi:10.1093/bioinformatics/btag415)
Supplement: btag415_Supplementary_Data [file btag415_supplementary_data.zip]

Archive with 2 entries (2 files):
- fitness_values.zip
- supplemental.pdf
